# Supplementary material for: Rising tension in the Himalayas: A geospatial analysis of Chinese border incursions into India
Source: PLoS One. 2022 Nov 10;17(11):e0274999. doi: 10.1371/journal.pone.0274999 (PMC9648716; doi:10.1371/journal.pone.0274999)
Supplement: S1 Text — (TXT) [file pone.0274999.s001.txt]

year	month	day	time_precision	latitude	longitude	geo_precision
2006	11	13	1	27.43055556	89.41333333	2
2007	4	15	3	27.66194444	91.95361111	2
2008	5	16	1	32.7041	79.4467	2
2008	6	16	1	28.117	88.636	2
2009	6	1	1	35.1199	78.038	2
2009	6	21	1	32.65944444	78.5775	2
2009	7	31	1	32.65944444	78.5775	2
2009	9	5	1	30.8232	79.978	2
2009	9	15	3	32.7041	79.4467	2
2009	10	15	3	32.7041	79.4467	2
2010	5	5	2	33.71	78.88	2
2010	5	5	2	35.3123	78.013	2
2010	7	14	2	30.8385	79.9627	2
2010	8	15	3	27.709516	91.728902	2
2010	9	15	3	32.7041	79.4467	2
2011	8	15	1	28.598924	93.40477	2
2011	8	19	1	33.71	78.88	2
2011	8	22	1	33.71	78.88	2
2011	8	25	1	32.65944444	78.5775	2
2011	9	2	1	32.695	79.694	2
2011	12	20	1	34.7491	78.1656	3
2012	3	16	1	31.58	78.42	3
2012	3	19	1	31.58	78.42	3
2012	7	12	1	32.8799	79.1959	2
2012	7	29	1	32.65944444	78.5775	2
2012	8	11	2	33.6012	78.6431	2
2012	8	11	2	34.03015	78.16773	2
2013	4	15	1	35.1199	78.038	2
2013	4	15	1	35.1199	78.038	2
2013	5	24	1	27.327287	88.921369	3
2013	6	17	1	32.65944444	78.5775	2
2013	7	11	1	32.65944444	78.5775	2
2013	7	12	1	35.1199	78.038	2
2013	7	16	1	32.65944444	78.5775	2
2013	7	18	1	32.65944444	78.5775	2
2013	7	20	1	32.65944444	78.5775	2
2013	7	23	1	30.8385	79.9627	2
2013	11	7	2	32.7041	79.4467	2
2013	12	13	1	35.25	78.0049	2
2013	12	19	1	35.1199	78.038	2
2013	12	19	2	32.65944444	78.5775	2
2014	1	3	2	32.65944444	78.5775	2
2014	2	9	1	32.65944444	78.5775	2
2014	3	16	1	32.65944444	78.5775	2
2014	4	30	1	30.7333	80.1333	2
2014	6	2	1	34.7491	78.1656	3
2014	6	13	1	30.8232	79.978	2
2014	6	24	1	33.71	78.88	2
2014	6	27	1	33.71	78.88	2
2014	7	13	1	32.65944444	78.5775	2
2014	7	15	1	32.60799085	79.40059377	2
2014	8	17	1	35.1199	78.038	2
2014	9	6	2	32.7041	79.4467	2
2014	9	10	1	32.65944444	78.5775	2
2014	10	22	1	33.71	78.88	2
2015	3	20	1	35.25	78.0049	2
2015	3	23	1	28.4221	92.1676	2
2015	3	28	1	35.25	78.0049	2
2015	9	12	1	35.1199	78.038	2
2015	11	14	1	33.6012	78.6431	2
2016	3	8	1	33.71	78.88	2
2016	3	11	1	32.695	79.694	2
2016	6	9	1	27.759	91.697	2
2016	7	15	3	27.66194444	91.95361111	2
2016	7	19	1	30.8385	79.9627	2
2016	7	22	1	30.8385	79.9627	2
2016	7	22	1	28.30611111	97.02277778	2
2016	9	9	1	28.215472	97.345472	2
2016	11	2	1	34.3	78.95	2
2017	6	3	1	30.8385	79.9627	2
2017	6	16	1	27.28944444	88.91583333	2
2017	7	15	1	30.8385	79.9627	2
2017	7	25	1	30.8385	79.9627	2
2017	8	15	1	33.71	78.88	2
2017	10	11	1	30.8385	79.9627	2
2017	10	12	1	35.3123	78.013	2
2017	10	14	1	33.71	78.88	2
2017	10	21	1	33.71	78.88	2
2017	10	31	1	33.71	78.88	2
2017	11	1	1	28.215457	97.345478	2
2017	11	2	1	28.4199	93.193	2
2017	11	2	1	33.71	78.88	2
2017	11	3	1	33.71	78.88	2
2017	11	5	1	33.71	78.88	2
2017	12	26	1	29.11694444	95.01805556	2
2018	2	27	1	35.25	78.0049	2
2018	3	8	1	30.8385	79.9627	2
2018	3	10	1	30.8385	79.9627	2
2018	7	1	3	32.7041	79.4467	2
2018	7	6	1	30.8385	79.9627	2
2018	7	7	1	30.8385	79.9627	2
2018	7	9	1	30.8385	79.9627	2
2018	7	10	1	30.8385	79.9627	2
2018	7	11	2	28.03333333	88.48333333	2
2018	8	4	1	35.25	78.0049	2
2018	8	6	1	30.8385	79.9627	2
2018	8	12	1	35.25	78.0049	2
2018	8	13	1	35.25	78.0049	2
2018	8	14	1	30.8385	79.9627	2
2018	8	15	1	30.8385	79.9627	2
2018	8	17	1	35.25	78.0049	2
2018	8	19	1	35.25	78.0049	2
2018	10	4	2	28.951862	96.083018	2
2019	8	15	4	28.281738	97.016165	3
2019	8	15	3	28.521	96.683	2
2019	9	11	1	33.71	78.88	2
2020	4	11	1	32.052	78.607	2
2020	4	20	1	32.052	78.607	2
2020	5	5	1	33.71	78.88	2
2020	5	9	1	27.4	88.81666667	2
2020	5	12	2	32.7041	79.4467	2
2020	5	12	1	34.70555556	78.17027778	2
2020	5	15	3	34.29888889	78.94833333	2
2020	5	15	3	34.3	78.95	2
2020	6	15	1	34.70555556	78.17027778	2
2020	6	15	3	34.3	78.9	2
2020	6	15	3	33.71	78.88	2
2020	8	29	1	33.71	78.88	2
2020	9	7	1	33.413889	78.874722	2
2020	10	19	1	32.7041	79.4467	2
